# Supplementary material for: Quantitative analysis of persister fractions suggests different mechanisms of formation among environmental isolates of E. coli
Source: BMC Microbiol. 2013 Feb 4;13:25. doi: 10.1186/1471-2180-13-25 (PMC3682893; doi:10.1186/1471-2180-13-25)
Supplement: Additional file 2: Table S1 — Minimum inhibitory antibiotic concentrations for each strain. The MICs ranged between 15-22.5 μg/ml for ampicillin, between 0.008-0.030 μg/ml for ciprofloxacin and 3-7.5 μg/ml for nalidixic acid. This variation in MICs was considerably smaller than the variation in persister fractions exhibited by the selected strains and moreover, the fraction of persisters and their corresponding MICs showed no correlation, suggesting that the variation in MICs does not account for the one observed in the level of persister cells. No resistance to the three used antibiotics was evident for any of the examined. [file 1471-2180-13-25-S2.xls]

## Sheet: Sheet1
Strain	MIC Amp (μg/ml)	MIC Cip (μg/ml)	MIC Nal (μg/ml)
SC320	17.5	0.024	4
SC357	17.5	0.012	3
SC455	17.5	0.021	4
SC466	20	0.03	4.5
SC481	20	0.018	4
SC522	21.25	0.024	4
SC518	21.25	0.015	4.5
SC552	15	0.015	3
SC640	22.5	0.015	4.5
SC672	22.5	0.018	6
SC649	17.5	0.015	3
MG1655	20	0.012	7.5
