# Supplementary material for: Quantitative analysis of persister fractions suggests different mechanisms of formation among environmental isolates of E. coli
Source: BMC Microbiol. 2013 Feb 4;13:25. doi: 10.1186/1471-2180-13-25 (PMC3682893; doi:10.1186/1471-2180-13-25)
Supplement: Additional file 3: Table S2 — Estimated death rates and switching rates for all strains in the three antibiotics (ampicillin, ciprofloxacin, and nalidixic acid). The parameters are explained in the Additional file 1. Electronic supplementary material. [file 1471-2180-13-25-S3.xls]

## Sheet: Sheet1
Strain	Antibiotic	α	β	μ	persister fraction
SC320	amp	7.62073e-05	0.0398116	1.41594	7.99384e-05
SC357	amp	0.00103322	0.087536	1.64202	0.00114408
SC455	amp	7.46261e-05	0.0829592	0.642014	8.17496e-05
SC466	amp	0.000590207	0.0379128	1.21791	0.000614399
SC481	amp	0.00147119	0.0721911	1.90016	0.00166341
SC518	amp	0.000526096	0.0669471	2.67963	0.000565085
SC522	amp	8.04932e-05	0.0440435	2.46585	8.49167e-05
SC552	amp	3.02123e-05	0.0422254	3.06923	3.17456e-05
SC640	amp	0.000143994	0.0532022	3.93668	0.000152235
SC649	amp	0.172598	0.0777856	0.85534	0.23874
SC672	amp	0.000107528	0.0638664	3.50391	0.000114848
MG1655	amp	2.8557e-05	0.0518132	1.31839	3.11449e-05
SC320	cip	0.000482091	0.0616023	3.65882	0.000513414
SC357	cip	0.000348295	0.0535184	3.25213	0.000368846
SC455	cip	0.0012113	0.0731325	3.71634	0.00131525
SC466	cip	2.95555e-05	0.0193289	6.99979	3.01689e-05
SC481	cip	1.05112e-05	0.0131964	7.26392	1.06588e-05
SC518	cip	5.79629e-05	0.00932539	10.3601	5.86637e-05
SC522	cip	3.29621e-05	0.00962283	8.09069	3.3256e-05
SC552	cip	0.00152958	0.00403191	5.06739	0.00153344
SC640	cip	0.00010191	0.019678	7.43675	0.000103978
SC649	cip	0.000210703	0.0490371	3.92296	0.00022317
SC672	cip	0.000483313	0.00617224	7.30877	0.000486225
MG1655	cip	0.000812219	0.0531415	3.21614	0.000860299
SC320	nal	0.000309577	0.119242	1.16344	0.000353635
SC357	nal	0.00191071	0.0768339	1.50223	0.00207887
SC455	nal	8.47741e-06	0.0133392	2.39084	8.60078e-06
SC466	nal	0.000310524	0.0458732	1.8396	0.000325641
SC481	nal	0.000694696	0.100208	2.83788	0.000771633
SC518	nal	0.000145925	0.0522702	2.17485	0.000154067
SC522	nal	0.000117694	0.0783146	1.96525	0.000128085
SC552	nal	0.000137225	0.0725005	2.72971	0.000147929
SC640	nal	9.08999e-05	0.0669838	1.95715	9.79895e-05
SC649	nal	0.0917978	0.27104	0.2029	0.100655
SC672	nal	3.74634e-05	0.0495093	1.42385	3.95015e-05
MG1655	nal	0.000106051	0.0640335	1.54614	0.000113741
