# Supplementary material for: Quantitative analysis of persister fractions suggests different mechanisms of formation among environmental isolates of E. coli
Source: BMC Microbiol. 2013 Feb 4;13:25. doi: 10.1186/1471-2180-13-25 (PMC3682893; doi:10.1186/1471-2180-13-25)
Supplement: Additional file 4 — R code for maximum likelihood fitting. The R code used to perform the fits of the data is provided. [file 1471-2180-13-25-S4.r]

#################### DESCRIPTION ######################
### Uses Maximum Liklihood to estimate the slopes
### and intercepts of two lines fit to a time series of
### cell counts, assuming Poisson error in counting CFUs.
### Output is the likelihood of the initial parameters, 
## the best set of parameters and the likelhihood value,
### and a graph.
########################################################

#################### DATA ##############################
### The data has three columns, with the time (in minutes 
### or hours), the number of CFUs, and the dilution (i.e.
### for a 1e-7 dilution, the dilution is 7), with 
### labelled columns. Example:
###
### time	CFU		dilution
###	0		14		7
###	1		10		6
### 1		9		6
###	2		21		5
###	2		16		5
### 3		18		4
### 4		10		3
### 5		9		3
###
### There must be at least five time points or
### the program will overfit and quit.

### This should be a path to a set of files of results.
files.path <- "~/my_results"

### this is the output file for the parameters
output <- "~/my_results/fitting/results.txt"
pdf.output <- "~/my_results/fitting/results.pdf"

### the optimization methods
opt.method1 <- "SANN"
opt.method2 <- "BFGS"
opt.method3 <- "Nelder-Mead"

######## LIKELIHOOD FUNCTION ###########
loglike <- function(pars, data, print.all=F) {
	a <- pars[1]
	b <- pars[2]
	c <- pars[3]
	d <- pars[4] 
	### slope must be negative, intercepts must be positive
	### lines cannot have the same slope (otherwise they never intersect)
	intersect <- (d-b)/(a-c)
	if(a > 0 || c > 0 || b < 0 || d < 0 || a == c ) { likel <- -9999 }
	else {
			
		exp.cells <- exp(b)*exp(data[,1]*a) + exp(d)*exp(data[,1]*c)
		
		### exp cells are actually the number in the diluted drop (thus we must account for the dilution)
		exp.cells <- 10^( log10(exp.cells) - data[,3] )
		obs.cells <- data[,2]
		
		likel <- sum( log( dpois(obs.cells, exp.cells) ) )
		if(print.all) {
			full <- log( dpois(obs.cells, exp.cells) )
			cat("all: ", round(full,2), "lk: ", likel, "\n", sep="\t\t")
		}					
		if(is.nan(likel) || is.infinite(likel)) { likel <- -9999 }
	}
	return(-likel)
}

files <- dir(path=files.path, full.names=T)
names <- dir(path=files.path, full.names=F)
pdf(file=pdf.output, width=24, height=4)
par(mfrow=c(1,6))

for(j in 1:length(files)) {
	cat(names[j], "\n")
	data <- read.table(file=files[j], header=T)

	#################### DATA CHECK ########################
	if(length(unique(data[,1])) < 5) {
		cat("Not enough time points (overfitting).\n")
		break
	}
	
	### these should be reasonable guesses	###
	init.par <- c(-2, 10, -1, 1)
	
	######################################################
	################### OPTIMIZATION #####################
	best.params <- optim(par=init.par, fn=loglike, data=data, method=opt.method1)
	best.params <- optim(par=best.params$par, fn=loglike, data=data, method=opt.method2)
	
	for(i in 1:10) {
		##### make sure we have global optimum #####
		lk.params <- optim(par=init.par*(1+1/i), fn=loglike, data=data, method=opt.method1)
		if(lk.params$value < best.params$value) {
			best.params <- lk.params
		}
		lk.params <- optim(par=init.par*(1+1/i), fn=loglike, data=data, method=opt.method2)
		if(lk.params$value < best.params$value) {
			best.params <- lk.params
		}
		lk.params <- optim(par=init.par*(1+1/i), fn=loglike, data=data, method=opt.method3)
		if(lk.params$value < best.params$value) {
			best.params <- lk.params
		}
	}
	
	if(best.params$value < 9999) {
		c1 <- exp(min(best.params$par[c(2,4)]))
		c2 <- exp(max(best.params$par[c(2,4)]))
		L1 <- -(max(best.params$par[c(1,3)]))
		L2 <- -(min(best.params$par[c(1,3)]))
		cat(file=output, names[j], c1, c2, L1, L2, best.params$value, "\n", sep="\t", append=T)
	}
	else {
		cat(file=output, names[j], "NA", sep="\n", append=T)
	}
	
	if(1) {
		##### PLOTTING AND OUTPUT #####
		m1 <- best.params$par[1]
		b1 <- best.params$par[2]
		m2 <- best.params$par[3]
		b2 <- best.params$par[4]
		plot(data[,1], log10(data[,2]*10^data[,3]), cex=0.6, col=1, main=names[j], xlab="Time (hours)", ylab="log10 cell number")
		time <- seq(min(data[,1]), max(data[,1]), by=0.1)
		y <- log10( exp(b1)*exp(m1*time) + exp(b2)*exp(m2*time) )
		lines(time, y, col=2, lty=2, lwd=1)
	}
}
dev.off()
